# Supplementary material for: Microbiome analysis and biocontrol bacteria isolation from rhizosphere soils associated with different sugarcane root rot severity
Source: Front Bioeng Biotechnol. 2022 Dec 16;10:1062351. doi: 10.3389/fbioe.2022.1062351 (PMC9802638; doi:10.3389/fbioe.2022.1062351)
Supplement: Supplementary file 2 [file Table1.XLSX]

## Sheet: Sheet1
Table S1 Inhibitory effects of the biocontrol bacteria on GXUF-3 strain
Concentration	Strain	Mycelial growth		Spore germination
		Colony diameter (mm)	Inhibition rate (%)	Germination rate (%)	Inhibition rate (%)
0.1	GXUB-1	28.35±0.57fA	42.22aC	29.36±3.58cA	48.64cB
	GXUB-2	31.90±0.35eA	33.43bC	9.84±1,61eA	82.78aA
	GXUB-3	34.84±0.46dA	26.16cC	40.16±1.27bA	29.76dB
	GXUB-4	36.16±0.41cA	22.91dC	32.35±2.44cA	43.42cB
	GXUL-1	42.02±0.43aA	8.39fB	50.64±1.89aA	11.42eA
	GXUL-2	41.35±0.22aA	10.04fB	48.33±2.49aA	15.46eA
	GXUJ-1	39.27±0.29bA	15.19eB	16.80±1.22dA	70.62bB
	CK	45.41±0.52	----	57.17±2.68	----
0.2	GXUB-1	21.57±0.57eB	58.83aB	28.62±1.98cA	45.48cB
	GXUB-2	24.57±1.12dB	51.37bB	8.23±0.86eA	84.32aA
	GXUB-3	27.93±0.65cB	43.02cB	34.38±1.76bB	34.50dB
	GXUB-4	26.91±0.67cB	45.56cB	26.34±2.05cB	49.83cB
	GXUL-1	40.89±0.07aB	10.82eB	45.64±2.01aAB	13.05eA
	GXUL-2	39.17±0.33abB	15.11deA	46.76±0.81aA	10.93eA
	GXUJ-1	38.30±0.51bA	17.27dB	14.47±0.97dA	72.43bB
	CK	45.25±1.51	----	52.49±2.77	----
0.3	GXUB-1	16.10±0.36dC	72.09aA	14.15±2.42bcB	72.40bcA
	GXUB-2	19.47±0.28cC	63.61bA	8.20±1.56cdA	84.01abA
	GXUB-3	20.78±0.68cC	60.30bA	19.05±2.20bC	62.85cA
	GXUB-4	20.73±0.49cC	60.42bA	8.58±0.70cdC	83.27abA
	GXUL-1	39.31±0.35aC	13.70dA	37.53±4.13aB	26.80dA
	GXUL-2	38.35±0.33aB	16.11dA	43.57±1.84aA	15.01dA
	GXUJ-1	36.16±0.26bB	21.61cA	7.10±0.65dB	86.15aA
	CK	44.75±0.76	----	51.27±0.91	----
ANOVA
(Concentration) C		<0.001***	<0.001***	<0.001***	<0.001***
(Strain) S		<0.001***	<0.001***	<0.001***	<0.001***
(Concentration × Strain) C × S		<0.001***	<0.001***	<0.001***	<0.001***
Different lowercase or capital letters in the same column indicate significant differences (ANOVA, P < 0.05).
Table S2 Physiological and biochemical characteristics of the biocontrol bacteria
Test item	Bacillus species				Burkholderia species		Arthrobacter species
	GXUB-1	GXUB-2	GXUB-3	GXUB-4	GXUL-1	GXUL-2	GXUJ-1
Glucose	+	+	+	+	+	+	+
Sucrose	+	+	+	+	+	+	+
Lactose	+	+	+	+	+	+	+
Maltose	+	+	+	+	+	+	+
Fructose	+	+	+	+	+	+	+
Xylose	+	+	+	+	+	+	+
Mannose	+	+	+	+	+	+	+
Inositol	+	+	+	+	+	+	+
Sorbitol	+	+	+	+	+	+	+
Mannitol	+	+	+	+	+	+	+
3% NaCl	+	+	+	+	+	+	+
5% NaCl	+	+	+	+	-	-	-
7% NaCl	+	+	+	+	-	-	-
10% NaCl	+	+	+	+	-	-	-
20% NaCl	-	-	-	-	-	-	-
Catalase	+	+	+	+	+	+	-
Cellulose hydrolysis	+	-	-	-	-	-	-
Coagulation and peptonization of milk	+	+	+	+	+	+	+
V-P	+	+	+	+	-	-	-
Indole	+	+	+	+	-	-	+
Nitrate reduction	+	+	+	+	-	-	+
Methyl red test	-	+	-	-	+	+	-
Citrate	-	+	+	-	+	+	+
Amylolysis	+	+	-	+	-	-	+
Hydrogen sulfide generation	+	+	-	+	-	+	+
Moveability	+	+	+	+	+	+	+
+ was positive; - was negative.
Table S3 Growth-promoting characteristics of the biocontrol bacteria
Tested item	Bacillus species				Burkholderia species		Arthrobacter species
	GXUB-1	GXUB-2	GXUB-3	GXUB-4	GXUL-1	GXUL-2	GXUJ-1
Indole-3-acetic acid	-	-	-	-	+	+	-
Siderophores	+	-	-	-	+	+	-
Nitrogen fixation capacity	-	-	-	-	+	+	-
Phosphorus solubilization ability	-	-	-	-	+	+	-
+ positive; - negative.
